# Supplementary material for: Assessing Cytotoxicity, Proteolytic Stability, and Selectivity of Antimicrobial Peptides: Implications for Orthopedic Applications
Source: Int J Mol Sci. 2024 Dec 10;25(24):13241. doi: 10.3390/ijms252413241 (PMC11678430; doi:10.3390/ijms252413241)
Supplement: Supplementary file 1 [file ijms-25-13241-s001.zip]

Archive with 1 entries (1 files):
- ijms-3304986-supplementary.pdf
